# Supplementary material for: Towards Rapid and Low-Cost Stroke Detection Using SERS and Machine Learning
Source: Biosensors (Basel). 2025 Feb 22;15(3):136. doi: 10.3390/bios15030136 (PMC11940671; doi:10.3390/bios15030136)
Supplement: Supplementary file 1 [file biosensors-15-00136-s001.zip]

Archive with 1 entries (1 files):
- biosensors-3429215-supplementary.pdf
